# Supplementary material for: Associations of Early Pregnancy Metabolite Profiles with Gestational Blood Pressure Development
Source: Metabolites. 2022 Nov 24;12(12):1169. doi: 10.3390/metabo12121169 (PMC9785484; doi:10.3390/metabo12121169)
Supplement: Supplementary file 1 [file metabolites-12-01169-s001.zip]

Archive with 1 entries (1 files):
- metabolites-1990417-supplementary.pdf
